# Supplementary material for: Molecular Cloning and Characterization of MbMYB108, a Malus baccata MYB Transcription Factor Gene, with Functions in Tolerance to Cold and Drought Stress in Transgenic Arabidopsis thaliana
Source: Int J Mol Sci. 2022 Apr 27;23(9):4846. doi: 10.3390/ijms23094846 (PMC9099687; doi:10.3390/ijms23094846)
Supplement: Supplementary file 1 [file ijms-23-04846-s001.zip]

Archive with 1 entries (1 files):
- ijms-1679272-supplementary.pdf
